# Supplementary material for: Robust seed germination prediction using deep learning and RGB image data
Source: Sci Rep. 2021 Nov 11;11:22030. doi: 10.1038/s41598-021-01712-6 (PMC8586350; doi:10.1038/s41598-021-01712-6)
Supplement: Supplementary file 1 — Supplementary Information 1. [file 41598_2021_1712_MOESM1_ESM.xlsx]

## Sheet: Table S1
Seed Lot ID	Variety	Seed Company	Crop	Origin	No. of Images	Germinability													Seed Usability
						Basal Germinability	Avg. Precision	StD Avg. Precision	Avg. Precision Lower Bound	Avg. Precision Upper Bound	Recall at 90% Precision	StD Recall at 90% Precision	Recall at 90% Precision Lower Bound	Recall at 90% Precision Upper Bound	Precision at 80% Recall	StD Precision at 80% Recall	Precision at 80% Recall Lower Bound	Precision at 80% Recall Upper Bound	Basal Seed Usability	Avg. Precision	StD Avg. Precision	Avg. Precision Lower Bound	Avg. Precision Upper Bound	Recall at 90% Precision	StD of Recall at 90% Precision	Recall at 90% Precision Lower Bound	Recall at 90% Precision Upper Bound	Precision at 80% Recall	StD Precision at 80% Recall	Precision at 80% Recall Lower Bound	Precision at 80% Recall Upper Bound
1323	28	J	Pepper	Israel	1895	0.764706	0.970824	0.0155818	0.970519	0.97113	0.874549	0.0975739	0.872636	0.876461	0.932667	0.058738	0.931516	0.933819	0.823529	0.978937	0.0133068	0.978676	0.979198	0.946965	0.0757747	0.945479	0.94845	0.947534	0.0389724	0.94677	0.948298
1325	7	A	Tomato	Nethelands	4554	0.778993	0.943202	0.0129345	0.942948	0.943455	0.908003	0.0656258	0.906717	0.90929	0.920653	0.0168838	0.920322	0.920984	0.695364	0.923945	0.016154	0.923628	0.924261	0.731095	0.110171	0.728935	0.733254	0.889871	0.0189071	0.889501	0.890242
1835	21	H	Tomato	Israel	1536	0.594595	0.967615	0.0117789	0.967384	0.967846	0.945284	0.0316169	0.944664	0.945904	0.95347	0.0190412	0.953097	0.953844	0.6139	0.969706	0.0111615	0.969487	0.969925	0.948224	0.0274344	0.947686	0.948762	0.952022	0.0187692	0.951654	0.95239
1837	22	H	Tomato	Israel	2944	0.877133	0.962692	0.0132932	0.962431	0.962952	0.991938	0.01759	0.991593	0.992282	0.950286	0.0149142	0.949994	0.950578	0.887372	0.977198	0.0107835	0.976986	0.977409	0.999563	0.00410983	0.999482	0.999644	0.969057	0.0119293	0.968823	0.969291
1840	21	H	Tomato	Israel	1536	0.586873	0.960826	0.0136356	0.960558	0.961093	0.897284	0.0622316	0.896065	0.898504	0.940904	0.0255516	0.940404	0.941405	0.602317	0.954075	0.0144224	0.953792	0.954357	0.878133	0.084737	0.876472	0.879794	0.920105	0.0261037	0.919593	0.920617
1904	29	J	Pepper	Israel	950	ND	ND	ND	ND	ND	ND	ND	ND	ND	ND	ND	ND	ND	0.717391	0.957049	0.0246515	0.956566	0.957532	0.932338	0.0998488	0.930381	0.934295	0.938445	0.0345571	0.937768	0.939123
1906	29	J	Pepper	Israel	950	ND	ND	ND	ND	ND	ND	ND	ND	ND	ND	ND	ND	ND	0.853333	0.990042	0.00980533	0.989849	0.990234	0.999597	0.00580293	0.999484	0.999711	0.980983	0.0189169	0.980612	0.981354
1910	20	I	Pepper	Israel	1898	ND	ND	ND	ND	ND	ND	ND	ND	ND	ND	ND	ND	ND	0.526882	0.878789	0.0320882	0.87816	0.879418	0.514564	0.193798	0.510766	0.518363	0.813537	0.0521016	0.812516	0.814558
1952	21	H	Tomato	Israel	2727	0.597744	0.975692	0.0124217	0.975448	0.975935	0.968151	0.0153772	0.96785	0.968453	0.977124	0.012945	0.97687	0.977378	0.612782	0.987744	0.0048538	0.987648	0.987839	0.965448	0.0147629	0.965158	0.965737	0.992423	0.00766684	0.992272	0.992573
1956	21	H	Tomato	Israel	1197	0.747573	0.951176	0.0245834	0.950694	0.951658	0.997452	0.00853654	0.997284	0.997619	0.960953	0.0172559	0.960615	0.961291	0.776699	0.976766	0.019634	0.976381	0.977151	0.993392	0.00697774	0.993255	0.993529	0.992198	0.00777697	0.992045	0.99235
2441	15	L	Tomato	Israel	4104	ND	ND	ND	ND	ND	ND	ND	ND	ND	ND	ND	ND	ND	0.527859	0.881636	0.0172146	0.881298	0.881973	0.426296	0.143328	0.423486	0.429105	0.839186	0.0205596	0.838783	0.839589
2505	23	H	Tomato	Israel	1535	0.814815	0.942994	0.015171	0.942696	0.943291	0.891539	0.0632754	0.890298	0.892779	0.926691	0.0191181	0.926316	0.927066	0.854938	0.958833	0.0123326	0.958591	0.959075	0.949718	0.027691	0.949175	0.95026	0.951594	0.016436	0.951272	0.951916
2509	24	H	Tomato	Israel	1709	0.722222	0.891891	0.0190956	0.891516	0.892265	0.553151	0.126199	0.550677	0.555625	0.824926	0.0256947	0.824423	0.82543	0.75731	0.915784	0.0162519	0.915466	0.916103	0.660533	0.0844932	0.658877	0.662189	0.852703	0.0252377	0.852209	0.853198
2511	24	H	Tomato	Israel	1881	ND	ND	ND	ND	ND	ND	ND	ND	ND	ND	ND	ND	ND	0.713092	0.843853	0.0257822	0.843348	0.844358	0.20996	0.170361	0.20662	0.213299	0.81567	0.0251292	0.815177	0.816162
2519	23	H	Tomato	Israel	1710	ND	ND	ND	ND	ND	ND	ND	ND	ND	ND	ND	ND	ND	0.865103	0.954364	0.0110651	0.954147	0.954581	0.888029	0.0850924	0.886361	0.889697	0.913665	0.0179936	0.913312	0.914017
2603	21	H	Tomato	Israel	854	0.675781	0.960784	0.0156659	0.960477	0.961091	0.980554	0.0230638	0.980102	0.981006	0.952551	0.017772	0.952202	0.952899	0.699219	0.979971	0.00868614	0.9798	0.980141	0.984095	0.0114773	0.98387	0.98432	0.972896	0.0133722	0.972634	0.973159
2604	22	H	Tomato	Israel	853	0.85214	0.983234	0.0076869	0.983083	0.983385	0.992414	0.00745574	0.992268	0.992561	0.979654	0.0113837	0.979431	0.979877	0.859922	0.9857	0.00677145	0.985568	0.985833	0.996687	0.00618063	0.996566	0.996808	0.978021	0.0106707	0.977811	0.97823
2605	25	H	Tomato	Israel	1710	0.729412	0.888964	0.0250061	0.888473	0.889454	0.506462	0.140487	0.503708	0.509216	0.797906	0.0429962	0.797063	0.798749	0.747059	0.901823	0.0225922	0.90138	0.902266	0.587891	0.128064	0.58538	0.590401	0.802522	0.0450339	0.801639	0.803405
2715	26	H	Tomato	Israel	2563	0.439689	0.747769	0.0410111	0.746965	0.748573	0.21003	0.100158	0.208067	0.211993	0.624858	0.0503722	0.62387	0.625845	0.478599	0.814808	0.0324063	0.814173	0.815443	0.342948	0.120865	0.340579	0.345317	0.698326	0.0506351	0.697334	0.699319
2716	26	H	Tomato	Israel	1707	0.752941	0.921952	0.0232351	0.921496	0.922407	0.693158	0.141671	0.690381	0.695935	0.868173	0.0356892	0.867474	0.868873	0.788235	0.935989	0.018505	0.935626	0.936351	0.743857	0.130811	0.741292	0.746421	0.878254	0.0337881	0.877592	0.878917
2717	26	H	Tomato	Israel	2994	0.665552	0.937352	0.0162671	0.937033	0.937671	0.801429	0.074231	0.799974	0.802885	0.900208	0.0261982	0.899694	0.900721	0.705686	0.953352	0.0130475	0.953096	0.953608	0.894189	0.0647134	0.892921	0.895458	0.929996	0.0216726	0.929571	0.930421
2760	8	B	Tomato	Nethelands	2864	0.756098	0.915755	0.0209747	0.915344	0.916166	0.753264	0.181907	0.749698	0.75683	0.894103	0.0225898	0.893661	0.894546	0.56446	0.793091	0.0362659	0.792381	0.793802	0.228391	0.140118	0.225644	0.231137	0.719326	0.0346311	0.718647	0.720004
2793	4	F	Pepper	Nethelands	1056	0.745283	0.897279	0.0401061	0.896492	0.898065	0.673099	0.147129	0.670215	0.675983	0.855441	0.0499242	0.854462	0.856419	0.678161	0.734479	0.0643482	0.733218	0.73574	0.134445	0.182703	0.130864	0.138026	0.676431	0.0549416	0.675354	0.677508
2794	9	C	Cabbage	Nethelands	960	0.770833	0.961385	0.0164626	0.875528	0.877457	0.890021	0.0739348	0.570005	0.583714	0.938554	0.0353076	0.88703	0.888589	0.78125	0.894156	0.0462516	0.893249	0.895062	0.702612	0.28282	0.697068	0.708156	0.902586	0.0380643	0.90184	0.903332
2796	10	C	Cabbage	Nethelands	1578	0.630573	0.904869	0.0321465	0.904239	0.9055	0.652253	0.143341	0.649443	0.655062	0.854543	0.0378006	0.853802	0.855284	0.605096	0.904241	0.0324777	0.903604	0.904877	0.651822	0.134332	0.649189	0.654455	0.844317	0.0379591	0.843573	0.845061
2799	4	F	Pepper	Nethelands	2771	0.938628	0.990787	0.00409066	0.990706	0.990867	0.999996	0.000178395	0.999993	1	0.985651	0.0081859	0.98549	0.985811	0.791822	0.803979	0.0339252	0.803314	0.804644	0.0409304	0.106969	0.0388336	0.0430272	0.821374	0.0260538	0.820863	0.821885
2813	27	K	Pepper	Nethelands	3552	0.719101	0.908086	0.0166416	0.90776	0.908412	0.673426	0.109962	0.671271	0.675582	0.84534	0.0303454	0.844745	0.845935	0.764045	0.899386	0.021401	0.898966	0.899805	0.651994	0.13424	0.649363	0.654625	0.855901	0.0259361	0.855392	0.856409
2814	3	D	Tomato	Nethelands	2201	0.7109	0.942602	0.0233155	0.905443	0.906386	0.91845	0.042941	0.549528	0.558901	0.944503	0.0222934	0.868272	0.869378	0.729858	0.921544	0.021795	0.921117	0.921971	0.714389	0.232054	0.70984	0.718938	0.89058	0.0261609	0.890067	0.891093
2815	25	H	Tomato	Israel	1699	0.794118	0.950508	0.0175556	0.950164	0.950852	0.899087	0.0845044	0.897431	0.900744	0.928095	0.027653	0.927553	0.928637	0.794118	0.948031	0.0188723	0.947661	0.948401	0.900014	0.0872868	0.898303	0.901725	0.928866	0.0272522	0.928332	0.9294
2836	6	A	Tomato	Nethelands	575	0.862069	0.913663	0.0399477	0.91288	0.914446	0.681227	0.322468	0.674906	0.687548	0.883672	0.0483684	0.882724	0.884621	0.844828	0.852193	0.0619506	0.850978	0.853407	0.432505	0.386314	0.424932	0.440077	0.848971	0.0525249	0.847941	0.850001
2857	13	E	Pepper	Israel	3800	ND	ND	ND	ND	ND	ND	ND	ND	ND	ND	ND	ND	ND	0.80163	0.966935	0.00988617	0.966741	0.967128	0.965816	0.033654	0.965157	0.966476	0.951764	0.0144383	0.951481	0.952047
2867	2	A	Tomato	Nethelands	4789	ND	ND	ND	ND	ND	ND	ND	ND	ND	ND	ND	ND	ND	0.570825	0.849845	0.020801	0.849437	0.850253	0.440084	0.101574	0.438093	0.442075	0.752242	0.0365508	0.751525	0.752958
2869	1	A	Pepper	Nethelands	4104	ND	ND	ND	ND	ND	ND	ND	ND	ND	ND	ND	ND	ND	0.569682	0.867834	0.0230557	0.867382	0.868286	0.287228	0.186786	0.283567	0.29089	0.82753	0.0304707	0.826933	0.828127
2887	11	E	Watermelon	Israel	2693	0.866667	0.936575	0.0181357	0.936219	0.93693	0.848637	0.130114	0.846086	0.851187	0.909493	0.0201519	0.909098	0.909888	0.859259	0.937282	0.0177274	0.936935	0.93763	0.837093	0.131613	0.834513	0.839673	0.909652	0.0202298	0.909256	0.910049
2888	12	E	Watermelon	Israel	2700	0.72963	0.861985	0.0276119	0.861443	0.862526	0.410575	0.152207	0.407592	0.413559	0.807007	0.0283141	0.806452	0.807562	0.774074	0.87859	0.02588	0.878082	0.879097	0.448188	0.140486	0.445434	0.450942	0.843603	0.0259566	0.843094	0.844112
2914	24	H	Tomato	Israel	3073	0.716612	0.887958	0.0225271	0.887517	0.8884	0.515991	0.107336	0.513887	0.518095	0.830284	0.0279695	0.829736	0.830833	0.736156	0.904131	0.0185752	0.903767	0.904495	0.541876	0.112436	0.539672	0.54408	0.846274	0.0265243	0.845755	0.846794
2927	15	L	Tomato	Israel	2975	0.52349	0.864504	0.0330281	0.863857	0.865151	0.420562	0.241458	0.415829	0.425295	0.849742	0.0292509	0.849169	0.850316	0.567114	0.923193	0.0236912	0.922729	0.923657	0.817677	0.111368	0.815494	0.81986	0.909821	0.0241429	0.909348	0.910294
2972	16	G	Cauliflower	USA	4913	0.678208	0.750122	0.0271766	0.749589	0.750655	0.0414341	0.0412772	0.0406249	0.0422432	0.713683	0.0236235	0.71322	0.714147	0.733198	0.795878	0.0254462	0.795379	0.796376	0.0572258	0.0607169	0.0560356	0.058416	0.768145	0.0224914	0.767704	0.768586
2973	16	G	Cauliflower	USA	5152	ND	ND	ND	0.890431	0.891192	ND	ND	0.551081	0.559745	ND	ND	ND	ND	0.841085	0.952148	0.0116754	0.919479	0.920115	0.951196	0.0242565	0.81754	0.82258	0.942499	0.0128053	0.906419	0.907045
2974	14	G	Celery	USA	3950	ND	ND	ND	ND	ND	ND	ND	ND	ND	ND	ND	ND	ND	0.777487	0.877456	0.022225	0.858374	0.859248	0.385581	0.19194	0.229802	0.23499	0.847965	0.0235025	0.822632	0.823565
2975	14	G	Celery	USA	3951	0.777778	0.793431	0.0329667	0.792785	0.794077	0.0395133	0.0810382	0.0379248	0.0411018	0.79493	0.0263586	0.794413	0.795447	0.848485	0.861495	0.0282935	0.860941	0.86205	0.298274	0.278792	0.292809	0.303739	0.858575	0.022829	0.858128	0.859023
2976	5	G	Onion	USA	5142	ND	ND	ND	ND	ND	ND	ND	ND	ND	ND	ND	ND	ND	0.744681	0.841645	0.0201071	0.831568	0.832437	0.296496	0.110173	0.190197	0.194464	0.77572	0.0227735	0.799568	0.800407
2982	19	I	Pepper	Israel	1900	0.847368	0.984197	0.00757651	0.984048	0.984346	0.995735	0.00909438	0.995557	0.995914	0.970196	0.0149411	0.969903	0.970488	0.894737	0.998839	0.000697862	0.998826	0.998853	0.999991	0.000310862	0.999985	0.999997	1	0	1	1
2983	19	I	Pepper	Israel	1900	0.857895	0.974915	0.0118685	0.974683	0.975148	0.996466	0.0122963	0.996225	0.996707	0.967762	0.0156757	0.967455	0.968069	0.868421	0.974697	0.0117439	0.974467	0.974928	0.99233	0.0124109	0.992087	0.992573	0.967724	0.0156144	0.967418	0.96803
2984	5	G	Onion	USA	5142	ND	ND	ND	ND	ND	ND	ND	ND	ND	ND	ND	ND	ND	0.669261	0.784164	0.0245714	0.783682	0.784646	0.0809231	0.0716796	0.079518	0.0823282	0.738737	0.023931	0.738267	0.739206
3012	17	I	Tomato	Israel	2563	ND	ND	ND	ND	ND	ND	ND	ND	ND	ND	ND	ND	ND	0.801556	0.967305	0.0129574	0.967051	0.967559	0.958287	0.0263892	0.957769	0.958804	0.962154	0.0163307	0.961834	0.962474
3013	18	I	Tomato	Israel	2565	ND	ND	ND	ND	ND	ND	ND	ND	ND	ND	ND	ND	ND	0.866109	0.979714	0.00954323	0.979527	0.979901	0.995016	0.00936379	0.994833	0.9952	0.977035	0.0123788	0.976793	0.977278

## Sheet: Table S2
		Company	H	H	H	H	H	H	H	H	H	H	L	H	H	H	H	H	H	L	I	I	H	D	A	A	A	B
		Variety	24	24	25	24	23	23	25	21	21	21	15	21	21	22	26	26	26	15	17	18	22	3	6	7	2	8
Company	Variety	Lot	2511	2914	2605	2509	2519	2505	2815	1956	1952	1835	2927	2603	1840	2604	2717	2716	2715	2441	3012	3013	1837	2814	2836	1325	2867	2760
H	24	2511	1	0.92	0.9	0.89	0.87	0.86	0.73	0.84	0.84	0.84	0.81	0.75	0.7	0.8	0.77	0.81	0.7	0.84	0.79	0.78	0.6	0.62	0.58	0.51	0.48	0.41
H	24	2914	0.92	1	0.98	0.99	0.96	0.94	0.86	0.89	0.87	0.86	0.84	0.78	0.71	0.8	0.78	0.83	0.75	0.85	0.85	0.84	0.59	0.73	0.68	0.58	0.51	0.45
H	25	2605	0.9	0.98	1	0.98	0.96	0.94	0.87	0.9	0.88	0.86	0.86	0.78	0.71	0.8	0.79	0.85	0.78	0.85	0.85	0.83	0.6	0.76	0.68	0.58	0.51	0.44
H	24	2509	0.89	0.99	0.98	1	0.97	0.95	0.86	0.89	0.87	0.87	0.84	0.77	0.71	0.79	0.76	0.81	0.74	0.83	0.83	0.81	0.6	0.77	0.7	0.6	0.52	0.47
H	23	2519	0.87	0.96	0.96	0.97	1	0.99	0.85	0.89	0.86	0.86	0.83	0.76	0.7	0.77	0.75	0.8	0.74	0.82	0.82	0.8	0.57	0.75	0.68	0.58	0.5	0.44
H	23	2505	0.86	0.94	0.94	0.95	0.99	1	0.82	0.9	0.88	0.88	0.82	0.77	0.72	0.77	0.75	0.79	0.72	0.81	0.81	0.79	0.58	0.75	0.68	0.58	0.5	0.45
H	25	2815	0.73	0.86	0.87	0.86	0.85	0.82	1	0.81	0.79	0.79	0.83	0.74	0.69	0.71	0.72	0.78	0.77	0.78	0.85	0.84	0.55	0.72	0.76	0.68	0.57	0.52
H	21	1956	0.84	0.89	0.9	0.89	0.89	0.9	0.81	1	0.98	0.97	0.9	0.89	0.86	0.9	0.83	0.9	0.78	0.81	0.9	0.89	0.78	0.83	0.81	0.74	0.65	0.56
H	21	1952	0.84	0.87	0.88	0.87	0.86	0.88	0.79	0.98	1	0.98	0.93	0.93	0.92	0.9	0.87	0.89	0.82	0.85	0.9	0.87	0.76	0.83	0.79	0.73	0.65	0.57
H	21	1835	0.84	0.86	0.86	0.87	0.86	0.88	0.79	0.97	0.98	1	0.93	0.9	0.9	0.9	0.84	0.87	0.8	0.83	0.87	0.84	0.78	0.83	0.8	0.75	0.69	0.6
L	15	2927	0.81	0.84	0.86	0.84	0.83	0.82	0.83	0.9	0.93	0.93	1	0.93	0.89	0.89	0.89	0.92	0.91	0.91	0.89	0.86	0.74	0.78	0.74	0.71	0.65	0.54
H	21	2603	0.75	0.78	0.78	0.77	0.76	0.77	0.74	0.89	0.93	0.9	0.93	1	0.96	0.92	0.9	0.9	0.84	0.84	0.85	0.83	0.82	0.76	0.73	0.72	0.63	0.51
H	21	1840	0.7	0.71	0.71	0.71	0.7	0.72	0.69	0.86	0.92	0.9	0.89	0.96	1	0.86	0.86	0.83	0.79	0.79	0.8	0.77	0.79	0.76	0.75	0.76	0.7	0.58
H	22	2604	0.8	0.8	0.8	0.79	0.77	0.77	0.71	0.9	0.9	0.9	0.89	0.92	0.86	1	0.88	0.94	0.79	0.79	0.84	0.83	0.93	0.74	0.71	0.71	0.64	0.48
H	26	2717	0.77	0.78	0.79	0.76	0.75	0.75	0.72	0.83	0.87	0.84	0.89	0.9	0.86	0.88	1	0.94	0.9	0.86	0.85	0.82	0.72	0.69	0.63	0.63	0.57	0.43
H	26	2716	0.81	0.83	0.85	0.81	0.8	0.79	0.78	0.9	0.89	0.87	0.92	0.9	0.83	0.94	0.94	1	0.93	0.85	0.91	0.89	0.8	0.72	0.67	0.66	0.57	0.44
H	26	2715	0.7	0.75	0.78	0.74	0.74	0.72	0.77	0.78	0.82	0.8	0.91	0.84	0.79	0.79	0.9	0.93	1	0.87	0.86	0.82	0.63	0.69	0.63	0.61	0.56	0.45
L	15	2441	0.84	0.85	0.85	0.83	0.82	0.81	0.78	0.81	0.85	0.83	0.91	0.84	0.79	0.79	0.86	0.85	0.87	1	0.85	0.82	0.57	0.65	0.6	0.56	0.53	0.47
I	17	3012	0.79	0.85	0.85	0.83	0.82	0.81	0.85	0.9	0.9	0.87	0.89	0.85	0.8	0.84	0.85	0.91	0.86	0.85	1	0.99	0.7	0.73	0.74	0.71	0.61	0.53
I	18	3013	0.78	0.84	0.83	0.81	0.8	0.79	0.84	0.89	0.87	0.84	0.86	0.83	0.77	0.83	0.82	0.89	0.82	0.82	0.99	1	0.69	0.7	0.73	0.7	0.59	0.52
H	22	1837	0.6	0.59	0.6	0.6	0.57	0.58	0.55	0.78	0.76	0.78	0.74	0.82	0.79	0.93	0.72	0.8	0.63	0.57	0.7	0.69	1	0.69	0.68	0.75	0.67	0.5
D	3	2814	0.62	0.73	0.76	0.77	0.75	0.75	0.72	0.83	0.83	0.83	0.78	0.76	0.76	0.74	0.69	0.72	0.69	0.65	0.73	0.7	0.69	1	0.89	0.8	0.73	0.63
A	6	2836	0.58	0.68	0.68	0.7	0.68	0.68	0.76	0.81	0.79	0.8	0.74	0.73	0.75	0.71	0.63	0.67	0.63	0.6	0.74	0.73	0.68	0.89	1	0.92	0.84	0.8
A	7	1325	0.51	0.58	0.58	0.6	0.58	0.58	0.68	0.74	0.73	0.75	0.71	0.72	0.76	0.71	0.63	0.66	0.61	0.56	0.71	0.7	0.75	0.8	0.92	1	0.92	0.79
A	2	2867	0.48	0.51	0.51	0.52	0.5	0.5	0.57	0.65	0.65	0.69	0.65	0.63	0.7	0.64	0.57	0.57	0.56	0.53	0.61	0.59	0.67	0.73	0.84	0.92	1	0.84
B	8	2760	0.41	0.45	0.44	0.47	0.44	0.45	0.52	0.56	0.57	0.6	0.54	0.51	0.58	0.48	0.43	0.44	0.45	0.47	0.53	0.52	0.5	0.63	0.8	0.79	0.84	1

## Sheet: Table S3
Seed Lot ID	Variety	Seed Company	Location	Test	Training Set (TS1-4)
					TS1	TS2	TS3	TS4
2867	2	A	Nethelands		TS1	TS2	TS3	TS4
2814	3	D	Nethelands		TS1	TS2	TS3	TS4
2836	6	A	Nethelands		TS1	TS2	TS3	TS4
1325	7	A	Nethelands		TS1	TS2	TS3	TS4
2760	8	B	Nethelands		TS1	TS2	TS3	TS4
2441	15	L	Israel		TS1	TS2	TS3	TS4
2927	15	L	Israel				TS3	TS4
3012	17	I	Israel	Test
3013	18	I	Israel					TS4
1835	21	H	Israel			TS2	TS3	TS4
1840	21	H	Israel				TS3	TS4
1952	21	H	Israel				TS3	TS4
1956	21	H	Israel			TS2	TS3	TS4
2603	21	H	Israel	Test
1837	22	H	Israel	Test
2604	22	H	Israel				TS3	TS4
2505	23	H	Israel				TS3	TS4
2519	23	H	Israel					TS4
2509	24	H	Israel	Test
2511	24	H	Israel			TS2	TS3	TS4
2914	24	H	Israel					TS4
2605	25	H	Israel					TS4
2815	25	H	Israel	Test
2715	26	H	Israel			TS2	TS3	TS4
2716	26	H	Israel				TS3	TS4
2717	26	H	Israel	Test

## Sheet: Table S4
Seed Lot ID	Auxliary Training Set	Seed Lot Images	Avg. Precision	StD Avg. Precision	Avg. Precision Lower Bound	Avg. Precision Upper Bound	Recall at 90% Precision	StD Recall at 90% Precision	Recall at 90% Precision Lower Bound	Recall at 90% Precision Upper Bound	Precision at 80% Recall	StD Precision at 80% Recall	Precision at 80% Recall Lower Bound	Precision at 80% Recall Upper Bound
1837	TS0	600	0.958259	0.0129038	0.958006	0.958512	0.989727	0.0150893	0.989431	0.990023	0.954731	0.0134108	0.954468	0.954994
1837	TS0	1000	0.967768	0.0113029	0.967546	0.96799	0.991377	0.0174443	0.991036	0.991719	0.956533	0.0135675	0.956267	0.956799
1837	TS0	1400	0.960437	0.0141347	0.96016	0.960714	0.994787	0.00881367	0.994614	0.994959	0.954411	0.0138443	0.95414	0.954682
1837	TS1	0	0.959452	0.00512545	0.959352	0.959553	0.999533	0.00109057	0.999512	0.999554	0.951767	0.00510798	0.951667	0.951867
1837	TS1	600	0.968577	0.00857051	0.968409	0.968745	0.997011	0.00676096	0.996879	0.997144	0.958358	0.0113576	0.958135	0.95858
1837	TS1	1000	0.972098	0.00936668	0.971914	0.972282	0.997143	0.00465453	0.997052	0.997234	0.968272	0.00991002	0.968078	0.968466
1837	TS1	1400	0.967277	0.0118621	0.967044	0.967509	0.9979	0.0036916	0.997827	0.997972	0.962978	0.0104304	0.962774	0.963183
1837	TS2	0	0.965169	0.00498685	0.965072	0.965267	0.996209	0.00269579	0.996157	0.996262	0.961559	0.00444938	0.961471	0.961646
1837	TS2	600	0.967529	0.0102363	0.967328	0.96773	0.99651	0.00733535	0.996366	0.996654	0.95954	0.011679	0.959311	0.959769
1837	TS2	1000	0.970915	0.0102747	0.970714	0.971117	0.997769	0.00407824	0.997689	0.997849	0.961364	0.0108118	0.961152	0.961576
1837	TS2	1400	0.959253	0.0131103	0.958996	0.95951	0.99727	0.00371835	0.997197	0.997343	0.951685	0.0118359	0.951453	0.951917
1837	TS3	0	0.971017	0.00390494	0.970941	0.971094	0.999285	0.000921178	0.999267	0.999303	0.962939	0.00457587	0.96285	0.963029
1837	TS3	600	0.975213	0.00807405	0.975054	0.975371	0.996106	0.00640056	0.995981	0.996232	0.965699	0.0101273	0.9655	0.965897
1837	TS3	1000	0.976345	0.0074345	0.976199	0.976491	0.996736	0.00556138	0.996627	0.996845	0.963855	0.0113068	0.963633	0.964077
1837	TS3	1400	0.963755	0.0136458	0.963488	0.964023	0.996851	0.00448433	0.996763	0.996939	0.953371	0.0126608	0.953123	0.953619
1837	TS4	0	0.967599	0.00445044	0.967512	0.967686	0.998306	0.00196376	0.998267	0.998344	0.960924	0.00449136	0.960836	0.961012
1837	TS4	600	0.975144	0.00872835	0.974973	0.975315	0.995831	0.00625227	0.995709	0.995954	0.968193	0.00986377	0.968	0.968386
1837	TS4	1000	0.978884	0.0079788	0.978727	0.97904	0.996696	0.00537825	0.996591	0.996802	0.964622	0.0107252	0.964412	0.964832
1837	TS4	1400	0.978444	0.0076378	0.978294	0.978593	0.996572	0.00547269	0.996465	0.996679	0.970007	0.00978185	0.969815	0.970198
2509	TS0	600	0.883926	0.018109	0.883572	0.884281	0.469213	0.103542	0.467183	0.471242	0.816717	0.0229429	0.816267	0.817167
2509	TS0	1000	0.925742	0.0132155	0.925483	0.926001	0.734814	0.100483	0.732844	0.736783	0.884132	0.0203815	0.883733	0.884532
2509	TS0	1400	0.93061	0.013093	0.930354	0.930867	0.750715	0.113745	0.748485	0.752944	0.893174	0.0220328	0.892742	0.893606
2509	TS1	0	0.86946	0.00839724	0.869295	0.869624	0.436992	0.0961909	0.435107	0.438878	0.819174	0.00938018	0.81899	0.819358
2509	TS1	600	0.918407	0.0131447	0.918149	0.918664	0.669701	0.0984756	0.667771	0.671631	0.866888	0.0200859	0.866494	0.867282
2509	TS1	1000	0.923843	0.0128222	0.923592	0.924095	0.719566	0.0708871	0.718176	0.720955	0.873679	0.0192778	0.873301	0.874057
2509	TS1	1400	0.917974	0.0142525	0.917695	0.918254	0.716038	0.080656	0.714457	0.717619	0.878192	0.0195214	0.87781	0.878575
2509	TS2	0	0.895726	0.00682152	0.895592	0.89586	0.531936	0.066643	0.530629	0.533242	0.849164	0.00875694	0.848992	0.849336
2509	TS2	600	0.932649	0.0110169	0.932433	0.932865	0.720997	0.070094	0.719623	0.722371	0.875709	0.0179645	0.875357	0.876061
2509	TS2	1000	0.913874	0.0128233	0.913622	0.914125	0.600236	0.0798688	0.598671	0.601802	0.853573	0.0198082	0.853185	0.853962
2509	TS2	1400	0.932852	0.0110375	0.932636	0.933069	0.750385	0.0655958	0.7491	0.751671	0.88361	0.0210936	0.883197	0.884023
2509	TS3	0	0.844098	0.00869054	0.843928	0.844269	0.141826	0.0487219	0.140871	0.142781	0.803024	0.00904239	0.802847	0.803201
2509	TS3	600	0.912436	0.0139771	0.912162	0.91271	0.636842	0.138324	0.63413	0.639553	0.866424	0.0216238	0.866	0.866848
2509	TS3	1000	0.916567	0.0139394	0.916294	0.91684	0.695075	0.0693702	0.693716	0.696435	0.870217	0.0197538	0.86983	0.870604
2509	TS3	1400	0.921297	0.0124846	0.921052	0.921541	0.68916	0.085865	0.687477	0.690843	0.867303	0.0208954	0.866894	0.867713
2509	TS4	0	0.8909	0.00733957	0.890756	0.891044	0.544239	0.0635104	0.542994	0.545484	0.835619	0.00869291	0.835448	0.835789
2509	TS4	600	0.919846	0.0129843	0.919591	0.9201	0.669409	0.0983794	0.66748	0.671337	0.876549	0.0184691	0.876187	0.876911
2509	TS4	1000	0.924718	0.0130125	0.924463	0.924973	0.729606	0.0722817	0.728189	0.731023	0.872155	0.0200126	0.871763	0.872548
2509	TS4	1400	0.928235	0.0126183	0.927987	0.928482	0.776012	0.062182	0.774793	0.777231	0.89293	0.019515	0.892548	0.893313
2603	TS0	600	0.808596	0.0282348	0.808043	0.80915	0.170562	0.0731105	0.169129	0.171995	0.749235	0.0295676	0.748656	0.749815
2603	TS0	1000	0.957005	0.0126749	0.956757	0.957253	0.893636	0.027529	0.893097	0.894176	0.955502	0.0169266	0.95517	0.955833
2603	TS0	1400	0.961835	0.0116362	0.961607	0.962063	0.90434	0.0274264	0.903803	0.904878	0.959471	0.0155846	0.959166	0.959777
2603	TS1	0	0.938747	0.00523316	0.938644	0.938849	0.80039	0.0237883	0.799923	0.800856	0.900808	0.00981374	0.900616	0.901
2603	TS1	600	0.977158	0.0103148	0.976956	0.97736	0.96085	0.0154285	0.960548	0.961153	0.989799	0.00732493	0.989656	0.989943
2603	TS1	1000	0.982799	0.00534644	0.982694	0.982904	0.976567	0.0142546	0.976288	0.976847	0.971917	0.0115539	0.971691	0.972144
2603	TS1	1400	0.975448	0.0121417	0.97521	0.975686	0.983696	0.00881052	0.983523	0.983869	0.985778	0.00829356	0.985615	0.98594
2603	TS2	0	0.953652	0.00474549	0.953559	0.953746	0.890425	0.015135	0.890128	0.890721	0.939212	0.007573	0.939064	0.939361
2603	TS2	600	0.982141	0.00767733	0.981991	0.982292	0.978678	0.0105761	0.978471	0.978886	0.982815	0.00897989	0.982639	0.982991
2603	TS2	1000	0.983919	0.00573833	0.983807	0.984032	0.983153	0.00867464	0.982983	0.983323	0.972874	0.0110012	0.972659	0.97309
2603	TS2	1400	0.984793	0.00678757	0.98466	0.984926	0.978705	0.0108294	0.978492	0.978917	0.986173	0.00788053	0.986019	0.986328
2603	TS3	0	0.985359	0.00287937	0.985302	0.985415	0.98184	0.00435008	0.981755	0.981925	0.983324	0.00376101	0.98325	0.983398
2603	TS3	600	0.988789	0.00446128	0.988701	0.988876	0.984474	0.00842736	0.984308	0.984639	0.990688	0.00661869	0.990558	0.990817
2603	TS3	1000	0.986909	0.00382875	0.986834	0.986984	0.97331	0.0112561	0.97309	0.973531	0.982011	0.00930778	0.981829	0.982194
2603	TS3	1400	0.987914	0.00579977	0.9878	0.988028	0.988808	0.00638301	0.988683	0.988934	0.990512	0.00669919	0.990381	0.990644
2603	TS4	0	0.984468	0.00305343	0.984408	0.984528	0.9842	0.00409511	0.98412	0.984281	0.983999	0.00360487	0.983929	0.98407
2603	TS4	600	0.984821	0.00643935	0.984694	0.984947	0.984224	0.00880786	0.984051	0.984396	0.990795	0.00653274	0.990667	0.990923
2603	TS4	1000	0.986709	0.00726177	0.986567	0.986851	0.987906	0.00702427	0.987768	0.988044	0.992203	0.00633959	0.992079	0.992328
2603	TS4	1400	0.985146	0.00854972	0.984978	0.985314	0.988597	0.00658545	0.988468	0.988726	0.988122	0.00754507	0.987974	0.988269
2717	TS0	600	0.907985	0.0179483	0.907633	0.908336	0.626292	0.156559	0.623223	0.62936	0.867885	0.0239746	0.867415	0.868355
2717	TS0	1000	0.932339	0.0141865	0.932061	0.932618	0.791587	0.0888894	0.789845	0.79333	0.901973	0.0223582	0.901535	0.902411
2717	TS0	1400	0.932782	0.0172003	0.932445	0.933119	0.828209	0.0713879	0.826809	0.829608	0.911981	0.0212598	0.911564	0.912397
2717	TS1	0	0.816933	0.0113525	0.81671	0.817155	0.0126228	0.0311759	0.0120117	0.0132338	0.787385	0.00987397	0.787192	0.787579
2717	TS1	600	0.933381	0.0143319	0.9331	0.933662	0.806131	0.0676198	0.804806	0.807457	0.899833	0.0198324	0.899444	0.900222
2717	TS1	1000	0.925519	0.0150078	0.925225	0.925813	0.8091	0.0878105	0.807379	0.810821	0.908183	0.0180094	0.90783	0.908535
2717	TS1	1400	0.934922	0.0140817	0.934646	0.935198	0.808089	0.058879	0.806935	0.809243	0.903429	0.0232419	0.902973	0.903884
2717	TS2	0	0.870903	0.00859416	0.870734	0.871071	0.386035	0.0514675	0.385027	0.387044	0.824118	0.0101238	0.823919	0.824316
2717	TS2	600	0.915309	0.0141605	0.915032	0.915587	0.586946	0.128698	0.584424	0.589469	0.871161	0.0218361	0.870733	0.871589
2717	TS2	1000	0.931977	0.0173181	0.931638	0.932317	0.858864	0.0717356	0.857458	0.86027	0.917976	0.0195798	0.917592	0.918359
2717	TS2	1400	0.941071	0.0154606	0.940768	0.941374	0.890133	0.0514347	0.889125	0.891141	0.922514	0.016382	0.922192	0.922835
2717	TS3	0	0.900739	0.00739837	0.900594	0.900884	0.627041	0.0429268	0.6262	0.627882	0.848919	0.0102216	0.848718	0.849119
2717	TS3	600	0.935455	0.0143975	0.935173	0.935737	0.851526	0.0377718	0.850785	0.852266	0.924377	0.0182889	0.924019	0.924736
2717	TS3	1000	0.928312	0.0157764	0.928003	0.928621	0.79001	0.0999328	0.788051	0.791968	0.89201	0.0187792	0.891642	0.892378
2717	TS3	1400	0.950036	0.0100818	0.949838	0.950233	0.856769	0.0603012	0.855587	0.857951	0.92032	0.0176847	0.919974	0.920667
2717	TS4	0	0.894016	0.00787437	0.893862	0.894171	0.542858	0.0507675	0.541863	0.543853	0.849214	0.0092405	0.849033	0.849396
2717	TS4	600	0.899502	0.0171366	0.899166	0.899837	0.538509	0.154868	0.535473	0.541544	0.855353	0.0214021	0.854933	0.855772
2717	TS4	1000	0.940522	0.0128928	0.940269	0.940774	0.867758	0.0517422	0.866744	0.868772	0.919068	0.0179796	0.918715	0.91942
2717	TS4	1400	0.949983	0.0101156	0.949785	0.950182	0.86535	0.0582208	0.864209	0.866491	0.921222	0.0190078	0.920849	0.921594
2815	TS0	600	0.93686	0.0188951	0.93649	0.93723	0.802806	0.186071	0.799159	0.806453	0.89986	0.0255639	0.899358	0.900361
2815	TS0	1000	0.931931	0.0214763	0.93151	0.932352	0.841943	0.136225	0.839273	0.844613	0.904591	0.0255677	0.904089	0.905092
2815	TS0	1400	0.951674	0.0177367	0.951326	0.952021	0.945149	0.0732016	0.943714	0.946584	0.934847	0.0220727	0.934414	0.93528
2815	TS1	0	0.852681	0.0131072	0.852424	0.852938	0.0742317	0.0820115	0.0726243	0.0758392	0.840383	0.0116561	0.840154	0.840611
2815	TS1	600	0.937688	0.0222257	0.937253	0.938124	0.832329	0.0730197	0.830898	0.83376	0.907364	0.025365	0.906867	0.907861
2815	TS1	1000	0.941996	0.0192746	0.941619	0.942374	0.897666	0.107878	0.895552	0.89978	0.912651	0.0227354	0.912206	0.913097
2815	TS1	1400	0.934362	0.0220131	0.933931	0.934793	0.876986	0.114709	0.874738	0.879234	0.910986	0.0221661	0.910552	0.91142
2815	TS2	0	0.866012	0.0123996	0.865769	0.866255	0.202792	0.13192	0.200206	0.205377	0.843701	0.0111249	0.843483	0.843919
2815	TS2	600	0.931856	0.0168849	0.931525	0.932187	0.74815	0.164887	0.744918	0.751381	0.890372	0.0229295	0.889922	0.890821
2815	TS2	1000	0.953191	0.0118259	0.952959	0.953423	0.842231	0.107783	0.840119	0.844344	0.89755	0.0261265	0.897038	0.898062
2815	TS2	1400	0.94344	0.0148623	0.943149	0.943731	0.850203	0.140881	0.847442	0.852964	0.900981	0.0232736	0.900525	0.901437
2815	TS3	0	0.857786	0.0118368	0.857554	0.858018	0.143717	0.0992866	0.141771	0.145663	0.83445	0.0119166	0.834217	0.834684
2815	TS3	600	0.933731	0.0171299	0.933395	0.934067	0.814667	0.133515	0.81205	0.817284	0.904965	0.0235755	0.904503	0.905427
2815	TS3	1000	0.951777	0.0162802	0.951458	0.952096	0.904961	0.0539837	0.903903	0.906019	0.937831	0.0204499	0.93743	0.938232
2815	TS3	1400	0.949571	0.0159877	0.949258	0.949885	0.907145	0.0714752	0.905744	0.908546	0.92668	0.0223178	0.926243	0.927118
2815	TS4	0	0.855259	0.0129341	0.855006	0.855513	0.0652214	0.0884462	0.0634878	0.0669549	0.839531	0.0120526	0.839295	0.839768
2815	TS4	600	0.941175	0.0148572	0.940884	0.941466	0.820348	0.150481	0.817398	0.823297	0.903289	0.0225755	0.902846	0.903731
2815	TS4	1000	0.954664	0.0125401	0.954418	0.95491	0.905802	0.0826593	0.904182	0.907422	0.92237	0.0202616	0.921973	0.922767
2815	TS4	1400	0.951815	0.0126465	0.951567	0.952063	0.86871	0.112596	0.866503	0.870917	0.907933	0.0228341	0.907485	0.908381
3012	TS0	600	0.963679	0.0132768	0.963419	0.963939	0.950837	0.0268388	0.950311	0.951363	0.951383	0.0161526	0.951066	0.951699
3012	TS0	1000	0.977092	0.00707842	0.976954	0.977231	0.974224	0.0149881	0.97393	0.974518	0.961384	0.0137551	0.961114	0.961653
3012	TS0	1400	0.969846	0.0118197	0.969614	0.970078	0.978317	0.0126943	0.978068	0.978565	0.9598	0.0145408	0.959515	0.960085
3012	TS1	0	0.942177	0.00682056	0.942044	0.942311	0.929193	0.0170147	0.928859	0.929526	0.933546	0.00702386	0.933408	0.933683
3012	TS1	600	0.970036	0.0080739	0.969878	0.970195	0.97562	0.0149167	0.975328	0.975912	0.951339	0.013754	0.95107	0.951609
3012	TS1	1000	0.970819	0.0104922	0.970613	0.971024	0.986808	0.00838981	0.986643	0.986972	0.969952	0.0116609	0.969724	0.970181
3012	TS1	1400	0.972469	0.00931282	0.972286	0.972651	0.986387	0.00802288	0.98623	0.986544	0.964851	0.0128025	0.9646	0.965102
3012	TS2	0	0.932362	0.00786018	0.932208	0.932516	0.93032	0.0105927	0.930112	0.930528	0.926848	0.00676067	0.926715	0.92698
3012	TS2	600	0.971976	0.0089066	0.971801	0.97215	0.983883	0.0120722	0.983646	0.98412	0.952984	0.0140204	0.952709	0.953259
3012	TS2	1000	0.976966	0.00745095	0.97682	0.977112	0.973043	0.0130355	0.972788	0.973299	0.97148	0.0108829	0.971266	0.971693
3012	TS2	1400	0.972262	0.00897684	0.972086	0.972438	0.984108	0.0127854	0.983858	0.984359	0.966346	0.0114488	0.966121	0.96657
3012	TS3	0	0.937004	0.00731774	0.93686	0.937147	0.951614	0.0111516	0.951395	0.951833	0.935066	0.00652981	0.934938	0.935194
3012	TS3	600	0.965224	0.0112089	0.965005	0.965444	0.981536	0.0102389	0.981335	0.981736	0.957505	0.0125233	0.95726	0.957751
3012	TS3	1000	0.970767	0.00892372	0.970592	0.970942	0.981641	0.010332	0.981438	0.981843	0.968545	0.0110751	0.968328	0.968762
3012	TS3	1400	0.972457	0.0104161	0.972253	0.972661	0.983484	0.00904464	0.983306	0.983661	0.972965	0.0108221	0.972753	0.973177
3012	TS4	0	0.966898	0.00394925	0.96682	0.966975	0.952198	0.00925237	0.952016	0.952379	0.953884	0.00559654	0.953774	0.953993
3012	TS4	600	0.972692	0.0103865	0.972489	0.972896	0.979951	0.0133574	0.979689	0.980212	0.966417	0.0118705	0.966184	0.966649
3012	TS4	1000	0.980778	0.00563832	0.980668	0.980889	0.986513	0.00926458	0.986332	0.986695	0.968421	0.0109014	0.968208	0.968635
3012	TS4	1400	0.98136	0.00596858	0.981243	0.981477	0.987552	0.0094134	0.987368	0.987737	0.968754	0.0119343	0.96852	0.968987
